# Supplementary material for: ngs.plot: Quick mining and visualization of next-generation sequencing data by integrating genomic databases
Source: BMC Genomics. 2014 Apr 15;15:284. doi: 10.1186/1471-2164-15-284 (PMC4028082; doi:10.1186/1471-2164-15-284)
Supplement: Additional file 2 — Correlation coefficients and p-values of all pairwise comparisons between the samples in Figure 5. [file 1471-2164-15-284-S2.XLS]

## Sheet: corr
Supplemental Table S3.
Polycomb-targeted promoters:
Pearson's:
Correlation matrix
	CG	H3K4me3	H3K27ac	H3K27me3	Suz12	Oct4	Tet1	mRNA
CG	1	0.702443	0.423249	0.394647	0.492133	0.3465	0.52721	0.20394
H3K4me3	*	1	0.771485	0.305517	0.384986	0.64107	0.706648	0.381015
H3K27ac	*	*	1	-0.0962182	0.00679652	0.614905	0.522845	0.477021
H3K27me3	*	*	*	1	0.885385	0.189004	0.518122	-0.331599
Suz12	*	*	*	*	1	0.331426	0.532001	-0.284277
Oct4	*	*	*	*	*	1	0.592426	0.256165
Tet1	*	*	*	*	*	*	1	0.111586
mRNA	*	*	*	*	*	*	*	1
Adjusted p-values
	CG	H3K4me3	H3K27ac	H3K27me3	Suz12	Oct4	Tet1	mRNA
CG	0	0	0	0	0	0	0	0
H3K4me3	*	0	0	0	0	0	0	0
H3K27ac	*	*	0	9.88409354363284e-12	0.626417	0	0	0
H3K27me3	*	*	*	0	0	0	0	0
Suz12	*	*	*	*	0	0	0	0
Oct4	*	*	*	*	*	0	0	0
Tet1	*	*	*	*	*	*	0	3.33066907387547e-15
mRNA	*	*	*	*	*	*	*	0
Spearman's:
Correlation matrix
	CG	H3K4me3	H3K27ac	H3K27me3	Suz12	Oct4	Tet1	mRNA
CG	1	0.710756	0.435619	0.359859	0.403926	0.350424	0.539216	0.242077
H3K4me3	*	1	0.761235	0.308391	0.363199	0.617946	0.707795	0.38317
H3K27ac	*	*	1	-0.0456426	0.0305035	0.600249	0.559381	0.479449
H3K27me3	*	*	*	1	0.876063	0.169005	0.488842	-0.322399
Suz12	*	*	*	*	1	0.321455	0.515046	-0.286465
Oct4	*	*	*	*	*	1	0.565878	0.24774
Tet1	*	*	*	*	*	*	1	0.111004
mRNA	*	*	*	*	*	*	*	1
Adjusted p-values
	CG	H3K4me3	H3K27ac	H3K27me3	Suz12	Oct4	Tet1	mRNA
CG	0	0	0	0	0	0	0	0
H3K4me3	*	0	0	0	0	0	0	0
H3K27ac	*	*	0	0.00214599	0.0288754	0	0	0
H3K27me3	*	*	*	0	0	0	0	0
Suz12	*	*	*	*	0	0	0	0
Oct4	*	*	*	*	*	0	0	0
Tet1	*	*	*	*	*	*	0	4.66293670342566e-15
mRNA	*	*	*	*	*	*	*	0
non-Polycomb-targeted promoters:				:
Pearson's:
Correlation matrix
	CG	H3K4me3	H3K27ac	H3K27me3	Suz12	Oct4	Tet1	mRNA
CG	1	0.679167	0.60349	-0.39234	-0.397351	0.262352	0.304916	0.692544
H3K4me3	*	1	0.896575	0.0318117	0.0416351	0.683218	0.676527	0.617143
H3K27ac	*	*	1	-0.028859	0.00523554	0.686868	0.637151	0.5514
H3K27me3	*	*	*	1	0.943984	0.398269	0.533026	-0.493231
Suz12	*	*	*	*	1	0.46113	0.526875	-0.488469
Oct4	*	*	*	*	*	1	0.761275	0.241293
Tet1	*	*	*	*	*	*	1	0.169326
mRNA	*	*	*	*	*	*	*	1
Adjusted p-values
	CG	H3K4me3	H3K27ac	H3K27me3	Suz12	Oct4	Tet1	mRNA
CG	0	0	0	0	0	0	0	0
H3K4me3	*	0	0	3.44349424268309e-05	3.71880943816905e-08	0	0	0
H3K27ac	*	*	0	0.000137907	0.470372	0	0	0
H3K27me3	*	*	*	0	0	0	0	0
Suz12	*	*	*	*	0	0	0	0
Oct4	*	*	*	*	*	0	0	0
Tet1	*	*	*	*	*	*	0	0
mRNA	*	*	*	*	*	*	*	0
Spearman's:
Correlation matrix
	CG	H3K4me3	H3K27ac	H3K27me3	Suz12	Oct4	Tet1	mRNA
CG	1	0.663525	0.609949	-0.487564	-0.49728	0.292098	0.367114	0.72959
H3K4me3	*	1	0.904649	-0.141803	-0.130804	0.70009	0.705056	0.605987
H3K27ac	*	*	1	-0.226055	-0.198195	0.703212	0.669524	0.574551
H3K27me3	*	*	*	1	0.892647	0.163658	0.297255	-0.554042
Suz12	*	*	*	*	1	0.226617	0.2759	-0.52803
Oct4	*	*	*	*	*	1	0.709692	0.3036
Tet1	*	*	*	*	*	*	1	0.226072
mRNA	*	*	*	*	*	*	*	1
Adjusted p-values
	CG	H3K4me3	H3K27ac	H3K27me3	Suz12	Oct4	Tet1	mRNA
CG	0	0	0	0	0	0	0	0
H3K4me3	*	0	0	0	0	0	0	0
H3K27ac	*	*	0	0	0	0	0	0
H3K27me3	*	*	*	0	0	0	0	0
Suz12	*	*	*	*	0	0	0	0
Oct4	*	*	*	*	*	0	0	0
Tet1	*	*	*	*	*	*	0	0
mRNA	*	*	*	*	*	*	*	0
